# Supplementary material for: 2-[(4-Methyl­benzo­yl)hydrazono]­propionic acid monohydrate
Source: Acta Crystallogr Sect E Struct Rep Online. 2009 Jan 31;65(Pt 2):o419. doi: 10.1107/S1600536809003067 (PMC2968368; doi:10.1107/S1600536809003067)
Supplement: Supplementary file 1 [file e-65-0o419-sup1.cif]

##############################################################################
###                                                                        ###
###        Electronic paper (Acta Crystallographica Section E)             ###
###                                                                        ###
##############################################################################
#                                                                            #
# This CIF contains the data in a paper accepted for publication in Acta     #
# Crystallographica Section E. It conforms to the requirements of Notes      #
# for Authors for Section E, and has been peer reviewed under the auspices   #
# of the IUCr Commission on Journals.                                        #
#                                                                            #
# Full details of the Crystallographic Information File format               #
# are given in the paper "The Crystallographic Information File (CIF):       #
# a New Standard Archive File for Crystallography" by S. R. Hall, F. H.      #
# Allen and I. D. Brown [Acta Cryst. (1991), A47, 655-685].                  #
#                                                                            #
# The current version of the core CIF dictionary is obtainable from          #
# ftp://ftp.iucr.org/pub/cif_core.dic. The current version number is 2.4.    #
#                                                                            #
# Software is freely available for graphical display of the structure(s) in  #
# this CIF.  For information consult the CIF home page http://www.iucr.org/  #
# cif/home.html                                                              #
#                                                                            #
# This file may be used for bona fide research purposes within the           #
# scientific community so long as proper attribution is given to the journal # 
# article from which it was obtained.                                        #
#                                                                            #
##############################################################################
                                             
data_global
_audit_creation_method     SHELXL97
_journal_date_recd_electronic     2009-01-21
_journal_date_accepted     2009-01-24
_journal_name_full     'Acta Crystallographica, Section E'
_journal_year     2009
_journal_volume     65
_journal_issue      2
_journal_page_first     o419
_journal_page_last     o419
_journal_paper_category     QO
_journal_coeditor_code     CV2513
_publ_contact_author_name     'Dr Seik Weng Ng'
_publ_contact_author_address
;
Department of Chemistry
University of Malaya
50603 Kuala Lumpur
Malaysia
;
_publ_contact_author_email     seikweng@um.edu.my
_publ_contact_author_fax     '03 7967 4193'
_publ_contact_author_phone     '03 7967 6778'
_publ_section_title
;
2-[(4-Methylbenzoyl)hydrazono]propionic acid monohydrate
;
loop_
    _publ_author_name
    _publ_author_address
    'Wong, Hon Wee'
;
Department of Chemistry
University of Malaya
50603 Kuala Lumpur
Malaysia
;
    'Lo, Kong Mun'
;
Department of Chemistry
University of Malaya
50603 Kuala Lumpur
Malaysia
;
    'Ng, Seik Weng'
;
Department of Chemistry
University of Malaya
50603 Kuala Lumpur
Malaysia
;
data_I
_audit_creation_method     SHELXL97
_chemical_name_systematic
;
2-[(4-Methylbenzoyl)hydrazono]propionic acid monohydrate
;
_chemical_name_common     ?
_chemical_formula_moiety     'C11 H12 N2 O3 , H2 O'
_chemical_formula_sum     'C11 H14 N2 O4'
_chemical_formula_iupac     'C11 H12 N2 O3 , H2 O'
_chemical_formula_weight     238.24
_chemical_melting_point     ?
_symmetry_cell_setting     monoclinic
_symmetry_space_group_name_H-M     'P 21'
_symmetry_space_group_name_Hall     'P 2yb'
loop_
    _symmetry_equiv_pos_as_xyz
    'x, y, z'
    '-x, y+1/2, -z'
_cell_length_a     6.84640(10)
_cell_length_b     11.9753(2)
_cell_length_c     7.00050(10)
_cell_angle_alpha     90.00
_cell_angle_beta     102.1690(10)
_cell_angle_gamma     90.00
_cell_volume     561.06(2)
_cell_formula_units_Z     2
_cell_measurement_reflns_used     1743
_cell_measurement_theta_min     3.0
_cell_measurement_theta_max     26.9
_cell_measurement_temperature     100(2)
_exptl_crystal_description     'irregular block'
_exptl_crystal_colour     colourless
_exptl_crystal_size_max     0.20
_exptl_crystal_size_mid     0.10
_exptl_crystal_size_min     0.10
_exptl_crystal_density_diffrn     1.410
_exptl_crystal_density_meas     ?
_exptl_crystal_density_method     'not measured'
_exptl_crystal_F_000     252
_exptl_absorpt_coefficient_mu     0.109
_exptl_absorpt_correction_type     none
_exptl_absorpt_process_details     ?
_exptl_absorpt_correction_T_min     ?
_exptl_absorpt_correction_T_max     ?
_diffrn_ambient_temperature     100(2)
_diffrn_radiation_type     MoK\a
_diffrn_radiation_wavelength     0.71073
_diffrn_radiation_source     'fine-focus sealed tube'
_diffrn_radiation_monochromator     graphite
_diffrn_measurement_device_type     'Bruker SMART APEX'
_diffrn_measurement_method     \w
_diffrn_detector_area_resol_mean     ?
_diffrn_reflns_number     5272
_diffrn_reflns_av_R_equivalents     0.0291
_diffrn_reflns_av_sigmaI/netI     0.0256
_diffrn_reflns_theta_min     2.98
_diffrn_reflns_theta_max     27.49
_diffrn_reflns_theta_full     27.49
_diffrn_measured_fraction_theta_max     1.000
_diffrn_measured_fraction_theta_full     1.000
_diffrn_reflns_limit_h_min     -8
_diffrn_reflns_limit_h_max     8
_diffrn_reflns_limit_k_min     -14
_diffrn_reflns_limit_k_max     15
_diffrn_reflns_limit_l_min     -9
_diffrn_reflns_limit_l_max     9
_diffrn_standards_number     0
_diffrn_standards_interval_count     0
_diffrn_standards_interval_time     0
_diffrn_standards_decay_%     0
_reflns_number_total     1335
_reflns_number_gt     1211
_reflns_threshold_expression     I>2\s(I)
_refine_ls_structure_factor_coef     Fsqd
_refine_ls_matrix_type     full
_refine_ls_R_factor_all     0.0360
_refine_ls_R_factor_gt     0.0300
_refine_ls_wR_factor_gt     0.0786
_refine_ls_wR_factor_ref     0.0828
_refine_ls_goodness_of_fit_ref     1.019
_refine_ls_restrained_S_all     1.017
_refine_ls_number_reflns     1335
_refine_ls_number_parameters     172
_refine_ls_number_restraints     5
_refine_ls_hydrogen_treatment     mixed
_refine_ls_weighting_scheme     calc
_refine_ls_weighting_details
       'calc w = 1/[\s^2^(Fo^2^)+(0.0559P)^2^+0.0248P] where P=(Fo^2^+2Fc^2^)/3'
_atom_sites_solution_hydrogens     geom
_atom_sites_solution_primary     direct
_atom_sites_solution_secondary     difmap
_refine_ls_shift/su_max     0.001
_refine_ls_shift/su_mean     0.001
_refine_diff_density_max     0.190
_refine_diff_density_min     -0.161
_refine_ls_extinction_method     none
_refine_ls_extinction_coef     ?
_refine_ls_abs_structure_details     '1126 Friedel pairs were merged'
_refine_ls_abs_structure_Flack     .
loop_
    _atom_type_symbol
    _atom_type_description
    _atom_type_scat_dispersion_real
    _atom_type_scat_dispersion_imag
    _atom_type_scat_source
    'C' 'C' 0.0033 0.0000
                         'International Tables Vol C Tables 4.2.6.8 and 6.1.1.4'
    'H' 'H' 0.0000 0.0000
                         'International Tables Vol C Tables 4.2.6.8 and 6.1.1.4'
    'N' 'N' 0.0061 0.0000
                         'International Tables Vol C Tables 4.2.6.8 and 6.1.1.4'
    'O' 'O' 0.0106 0.0000
                         'International Tables Vol C Tables 4.2.6.8 and 6.1.1.4'
_computing_data_collection     'APEX2 (Bruker, 2007)'
_computing_cell_refinement     'APEX2 (Bruker, 2007)'
_computing_data_reduction     'SAINT (Bruker, 2007)'
_computing_structure_solution     'SHELXS97 (Sheldrick, 2008)'
_computing_structure_refinement     'SHELXL97 (Sheldrick, 2008)'
_computing_molecular_graphics     'X-SEED (Barbour, 2001)'
_computing_publication_material     'publCIF (Westrip, 2009)'
loop_
    _atom_site_type_symbol
    _atom_site_label
    _atom_site_fract_x
    _atom_site_fract_y
    _atom_site_fract_z
    _atom_site_U_iso_or_equiv
    _atom_site_adp_type
    _atom_site_calc_flag
    _atom_site_refinement_flags
    _atom_site_occupancy
    _atom_site_disorder_assembly
    _atom_site_disorder_group
    O O1 1.4450(2) 0.99988(13) 0.8798(3) 0.0255(4) Uani d D 1 . .
    O O2 1.2160(2) 1.13156(13) 0.8463(2) 0.0269(4) Uani d . 1 . .
    O O3 1.2831(2) 0.64501(13) 0.7200(2) 0.0260(4) Uani d . 1 . .
    O O1W 1.6032(2) 0.78718(13) 0.8663(3) 0.0251(4) Uani d D 1 . .
    N N1 1.1624(2) 0.84748(15) 0.7821(3) 0.0192(4) Uani d . 1 . .
    N N2 1.0279(3) 0.76060(15) 0.7458(3) 0.0202(4) Uani d D 1 . .
    C C1 1.2584(3) 1.03349(18) 0.8395(3) 0.0204(5) Uani d . 1 . .
    C C2 1.0961(3) 0.94692(18) 0.7861(3) 0.0183(4) Uani d . 1 . .
    C C3 0.8847(3) 0.98625(18) 0.7447(3) 0.0232(5) Uani d . 1 . .
    H H3A 0.8131 0.9412 0.6686 0.035 Uiso calc R 1 . .
    H H3B 0.8400 0.9951 0.8651 0.035 Uiso d R 1 . .
    H H3C 0.8754 1.0568 0.6777 0.035 Uiso d R 1 . .
    C C4 1.1067(3) 0.65752(18) 0.7236(3) 0.0198(4) Uani d . 1 . .
    C C5 0.9684(3) 0.56054(18) 0.7054(3) 0.0178(4) Uani d . 1 . .
    C C6 0.7608(3) 0.5709(2) 0.6510(3) 0.0218(4) Uani d . 1 . .
    H H6 0.7018 0.6422 0.6192 0.026 Uiso calc R 1 . .
    C C7 0.6408(3) 0.47675(19) 0.6437(3) 0.0231(5) Uani d . 1 . .
    H H7 0.4998 0.4845 0.6067 0.028 Uiso calc R 1 . .
    C C8 0.7226(3) 0.37199(18) 0.6891(3) 0.0214(5) Uani d . 1 . .
    C C9 0.9315(3) 0.3617(2) 0.7379(3) 0.0221(5) Uani d . 1 . .
    H H9A 0.9904 0.2901 0.7659 0.026 Uiso calc R 1 . .
    C C10 1.0524(3) 0.45480(19) 0.7457(3) 0.0202(4) Uani d . 1 . .
    H H10 1.1936 0.4467 0.7787 0.024 Uiso calc R 1 . .
    C C11 0.5927(3) 0.27036(19) 0.6870(4) 0.0288(5) Uani d . 1 . .
    H H11A 0.6157 0.2411 0.7985 0.043 Uiso calc R 1 . .
    H H11B 0.4542 0.2924 0.6689 0.043 Uiso d R 1 . .
    H H11C 0.6071 0.2211 0.5815 0.043 Uiso d R 1 . .
    H H11 1.496(3) 0.755(3) 0.813(5) 0.059(10) Uiso d D 1 . .
    H H12 1.653(4) 0.748(2) 0.963(3) 0.052(10) Uiso d D 1 . .
    H H1 1.445(5) 0.9307(9) 0.867(5) 0.056(11) Uiso d D 1 . .
    H H2 0.906(2) 0.773(2) 0.761(4) 0.031(7) Uiso d D 1 . .
loop_
    _atom_site_aniso_label
    _atom_site_aniso_U_11
    _atom_site_aniso_U_22
    _atom_site_aniso_U_33
    _atom_site_aniso_U_12
    _atom_site_aniso_U_13
    _atom_site_aniso_U_23
    O1 0.0193(8) 0.0198(9) 0.0371(10) -0.0029(6) 0.0049(7) -0.0031(7)
    O2 0.0234(7) 0.0182(8) 0.0384(9) -0.0001(6) 0.0047(7) -0.0028(7)
    O3 0.0171(7) 0.0206(8) 0.0416(9) -0.0005(6) 0.0094(6) -0.0039(7)
    O1W 0.0205(7) 0.0208(8) 0.0331(10) -0.0018(6) 0.0036(7) 0.0028(7)
    N1 0.0186(9) 0.0171(9) 0.0218(9) -0.0017(7) 0.0042(7) 0.0008(7)
    N2 0.0139(8) 0.0165(9) 0.0301(10) -0.0001(7) 0.0048(7) -0.0012(7)
    C1 0.0198(10) 0.0212(11) 0.0202(11) -0.0033(8) 0.0043(8) -0.0013(8)
    C2 0.0167(9) 0.0179(10) 0.0209(10) -0.0012(8) 0.0054(8) -0.0004(8)
    C3 0.0174(10) 0.0189(11) 0.0329(13) 0.0007(8) 0.0044(9) 0.0033(9)
    C4 0.0200(10) 0.0186(10) 0.0207(10) -0.0004(8) 0.0041(8) 0.0004(9)
    C5 0.0170(10) 0.0169(10) 0.0201(10) 0.0010(8) 0.0049(8) -0.0013(8)
    C6 0.0205(10) 0.0204(10) 0.0240(11) 0.0024(9) 0.0036(8) -0.0003(9)
    C7 0.0159(10) 0.0238(11) 0.0289(12) 0.0017(9) 0.0034(8) -0.0049(9)
    C8 0.0225(11) 0.0216(11) 0.0211(11) -0.0046(9) 0.0068(8) -0.0057(9)
    C9 0.0260(11) 0.0154(10) 0.0254(11) 0.0042(9) 0.0067(9) 0.0005(8)
    C10 0.0160(9) 0.0214(11) 0.0226(11) 0.0021(8) 0.0030(8) -0.0004(9)
    C11 0.0282(11) 0.0228(12) 0.0370(14) -0.0050(10) 0.0110(10) -0.0044(10)
_geom_special_details
;
All e.s.d.'s (except the e.s.d. in the dihedral angle between two l.s. planes)
are estimated using the full covariance matrix. The cell e.s.d.'s are taken
into account individually in the estimation of e.s.d.'s in distances, angles
and torsion angles; correlations between e.s.d.'s in cell parameters are only
used when they are defined by crystal symmetry. An approximate (isotropic)
treatment of cell e.s.d.'s is used for estimating e.s.d.'s involving l.s.
planes.
;
loop_
    _geom_bond_atom_site_label_1
    _geom_bond_atom_site_label_2
    _geom_bond_site_symmetry_2
    _geom_bond_distance
    _geom_bond_publ_flag
    O1 C1 . 1.312(3) ?
    O1 H1 . 0.83(2) ?
    O2 C1 . 1.213(3) ?
    O3 C4 . 1.222(2) ?
    O1W H11 . 0.84(2) ?
    O1W H12 . 0.82(2) ?
    N1 C2 . 1.277(3) ?
    N1 N2 . 1.377(2) ?
    N2 C4 . 1.369(3) ?
    N2 H2 . 0.87(2) ?
    C1 C2 . 1.508(3) ?
    C2 C3 . 1.491(3) ?
    C3 H3A . 0.8400 ?
    C3 H3B . 0.9620 ?
    C3 H3C . 0.9620 ?
    C4 C5 . 1.487(3) ?
    C5 C10 . 1.395(3) ?
    C5 C6 . 1.397(3) ?
    C6 C7 . 1.390(3) ?
    C6 H6 . 0.9500 ?
    C7 C8 . 1.383(3) ?
    C7 H7 . 0.9500 ?
    C8 C9 . 1.404(3) ?
    C8 C11 . 1.506(3) ?
    C9 C10 . 1.383(3) ?
    C9 H9A . 0.9500 ?
    C10 H10 . 0.9500 ?
    C11 H11A . 0.8400 ?
    C11 H11B . 0.9663 ?
    C11 H11C . 0.9662 ?
loop_
    _geom_angle_atom_site_label_1
    _geom_angle_atom_site_label_2
    _geom_angle_atom_site_label_3
    _geom_angle_site_symmetry_1
    _geom_angle_site_symmetry_3
    _geom_angle
    _geom_angle_publ_flag
    C1 O1 H1 . . 108(2) ?
    H11 O1W H12 . . 106(3) ?
    C2 N1 N2 . . 118.80(17) ?
    C4 N2 N1 . . 116.00(17) ?
    C4 N2 H2 . . 124.9(19) ?
    N1 N2 H2 . . 118.1(19) ?
    O2 C1 O1 . . 121.2(2) ?
    O2 C1 C2 . . 120.35(19) ?
    O1 C1 C2 . . 118.40(18) ?
    N1 C2 C3 . . 128.72(19) ?
    N1 C2 C1 . . 113.55(17) ?
    C3 C2 C1 . . 117.73(19) ?
    C2 C3 H3A . . 109.5 ?
    C2 C3 H3B . . 109.9 ?
    H3A C3 H3B . . 112.0 ?
    C2 C3 H3C . . 109.5 ?
    H3A C3 H3C . . 106.6 ?
    H3B C3 H3C . . 109.3 ?
    O3 C4 N2 . . 121.82(19) ?
    O3 C4 C5 . . 121.12(19) ?
    N2 C4 C5 . . 117.06(17) ?
    C10 C5 C6 . . 119.3(2) ?
    C10 C5 C4 . . 117.61(17) ?
    C6 C5 C4 . . 123.14(19) ?
    C7 C6 C5 . . 119.8(2) ?
    C7 C6 H6 . . 120.1 ?
    C5 C6 H6 . . 120.1 ?
    C8 C7 C6 . . 121.34(19) ?
    C8 C7 H7 . . 119.3 ?
    C6 C7 H7 . . 119.3 ?
    C7 C8 C9 . . 118.5(2) ?
    C7 C8 C11 . . 121.41(19) ?
    C9 C8 C11 . . 120.1(2) ?
    C10 C9 C8 . . 120.6(2) ?
    C10 C9 H9A . . 119.7 ?
    C8 C9 H9A . . 119.7 ?
    C9 C10 C5 . . 120.40(18) ?
    C9 C10 H10 . . 119.8 ?
    C5 C10 H10 . . 119.8 ?
    C8 C11 H11A . . 109.5 ?
    C8 C11 H11B . . 110.0 ?
    H11A C11 H11B . . 102.8 ?
    C8 C11 H11C . . 110.2 ?
    H11A C11 H11C . . 115.2 ?
    H11B C11 H11C . . 108.8 ?
loop_
    _geom_torsion_atom_site_label_1
    _geom_torsion_atom_site_label_2
    _geom_torsion_atom_site_label_3
    _geom_torsion_atom_site_label_4
    _geom_torsion_site_symmetry_1
    _geom_torsion_site_symmetry_2
    _geom_torsion_site_symmetry_3
    _geom_torsion_site_symmetry_4
    _geom_torsion
    _geom_torsion_publ_flag
    C2 N1 N2 C4 . . . . 173.5(2) ?
    N2 N1 C2 C3 . . . . -3.9(3) ?
    N2 N1 C2 C1 . . . . 176.43(17) ?
    O2 C1 C2 N1 . . . . 179.1(2) ?
    O1 C1 C2 N1 . . . . -1.5(3) ?
    O2 C1 C2 C3 . . . . -0.6(3) ?
    O1 C1 C2 C3 . . . . 178.78(19) ?
    N1 N2 C4 O3 . . . . -5.9(3) ?
    N1 N2 C4 C5 . . . . 173.67(17) ?
    O3 C4 C5 C10 . . . . 19.8(3) ?
    N2 C4 C5 C10 . . . . -159.73(19) ?
    O3 C4 C5 C6 . . . . -160.4(2) ?
    N2 C4 C5 C6 . . . . 20.0(3) ?
    C10 C5 C6 C7 . . . . 2.0(3) ?
    C4 C5 C6 C7 . . . . -177.78(19) ?
    C5 C6 C7 C8 . . . . -0.1(3) ?
    C6 C7 C8 C9 . . . . -1.8(3) ?
    C6 C7 C8 C11 . . . . 178.2(2) ?
    C7 C8 C9 C10 . . . . 1.8(3) ?
    C11 C8 C9 C10 . . . . -178.2(2) ?
    C8 C9 C10 C5 . . . . 0.1(3) ?
    C6 C5 C10 C9 . . . . -2.0(3) ?
    C4 C5 C10 C9 . . . . 177.77(19) ?
loop_
    _geom_hbond_atom_site_label_D
    _geom_hbond_atom_site_label_H
    _geom_hbond_atom_site_label_A
    _geom_hbond_site_symmetry_A
    _geom_hbond_distance_DH
    _geom_hbond_distance_HA
    _geom_hbond_distance_DA
    _geom_hbond_angle_DHA
    _geom_hbond_publ_flag
    O1 H1 O1W . 0.83(2) 2.03(2) 2.777(2) 149(3) yes
    O1W H11 O3 . 0.84(2) 1.97(2) 2.794(2) 165(4) yes
    O1W H12 O2 2_847 0.84(2) 2.000(10)
                                     2.829(2) 168(3) yes
    N2 H2 O1W 1_455 0.87(2) 2.350(10)
                                    3.210(2) 168(3) yes
