# Supplementary material for: 2-[(4-Methyl­benzo­yl)hydrazono]­propionic acid monohydrate
Source: Acta Crystallogr Sect E Struct Rep Online. 2009 Jan 31;65(Pt 2):o419. doi: 10.1107/S1600536809003067 (PMC2968368; doi:10.1107/S1600536809003067)
Supplement: Supplementary file 2 [file e-65-0o419-Isup2.hkl]

# 
# h,k,l, Fc-squared, Fo-squared, sigma(Fo-squared) and status flag 
# 
data_I
_shelx_title '  P21' 
_shelx_refln_list_code          4 
_shelx_F_calc_maximum      110.51 
_exptl_crystal_F_000       252.00 
_reflns_d_resolution_high  0.7698 
 
loop_ 
 _symmetry_equiv_pos_as_xyz 
 'x, y, z' 
 '-x, y+1/2, -z' 
 
_cell_length_a     6.8464 
_cell_length_b    11.9753 
_cell_length_c     7.0005 
_cell_angle_alpha  90.000 
_cell_angle_beta  102.169 
_cell_angle_gamma  90.000 
 
_shelx_F_squared_multiplier     1.000 
 
loop_ 
 _refln_index_h 
 _refln_index_k 
 _refln_index_l 
 _refln_F_squared_calc 
 _refln_F_squared_meas 
 _refln_F_squared_sigma 
 _refln_observed_status 
   1   0   0      774.91      774.24      5.91 o 
   2   0   0        1.44        0.59      0.35 o 
   3   0   0       44.67       58.22      1.62 o 
   4   0   0        5.46        9.79      0.89 o 
   5   0   0        5.02        4.61      1.17 o 
   6   0   0      240.75      228.43      4.64 o 
   7   0   0        7.54       11.54      2.06 o 
   8   0   0        7.15       10.71      1.88 o 
   1   1   0     1723.83     1735.43      9.93 o 
   2   1   0      309.69      282.67      2.28 o 
   3   1   0      122.73      127.61      1.68 o 
   4   1   0      263.72      299.29      2.85 o 
   5   1   0      134.02      133.82      2.24 o 
   6   1   0       92.50       88.41      1.89 o 
   7   1   0        7.35        8.33      1.19 o 
   8   1   0       31.31       30.62      1.95 o 
   0   2   0      494.13      480.18      4.08 o 
   1   2   0      164.54      167.00      2.02 o 
   2   2   0      765.87      759.98      4.75 o 
   3   2   0      105.74      116.29      1.64 o 
   4   2   0      342.32      344.56      3.53 o 
   5   2   0      120.08      104.70      1.87 o 
   6   2   0       17.76       15.59      1.02 o 
   7   2   0       16.54       12.94      1.51 o 
   8   2   0       13.14       16.59      2.72 o 
   1   3   0       40.59       41.39      0.79 o 
   2   3   0     1471.04     1537.68      9.60 o 
   3   3   0      115.61      124.84      1.65 o 
   4   3   0       11.01       10.62      0.69 o 
   5   3   0      186.85      190.21      2.56 o 
   6   3   0      166.29      173.16      2.91 o 
   7   3   0       49.46       50.58      2.36 o 
   8   3   0       10.17        9.78      2.56 o 
   0   4   0      354.29      316.43      3.51 o 
   1   4   0      519.71      542.92      6.01 o 
   2   4   0     1644.95     1737.43     10.90 o 
   3   4   0       76.45       80.74      1.49 o 
   4   4   0      177.86      169.99      2.39 o 
   5   4   0      286.41      286.47      3.49 o 
   6   4   0        1.28        0.83      0.64 o 
   7   4   0       18.48       15.47      2.50 o 
   8   4   0       11.68       12.93      2.73 o 
   1   5   0      809.48      865.60      6.80 o 
   2   5   0      356.57      376.10      4.39 o 
   3   5   0       28.53       30.84      1.04 o 
   4   5   0      119.05      117.77      2.06 o 
   5   5   0       53.25       51.13      1.60 o 
   6   5   0       53.29       53.22      2.26 o 
   7   5   0       37.03       33.58      3.26 o 
   8   5   0       51.44       55.72      4.89 o 
   0   6   0      941.06      941.91      9.58 o 
   1   6   0       63.45       78.14      1.56 o 
   2   6   0      121.01      141.17      1.90 o 
   3   6   0      165.06      160.61      2.71 o 
   4   6   0      165.21      156.81      2.45 o 
   5   6   0      126.76      117.56      3.94 o 
   6   6   0       10.40        9.16      1.31 o 
   7   6   0       22.65       24.99      3.10 o 
   8   6   0        1.78        4.08      2.00 o 
   1   7   0       41.79       53.29      1.31 o 
   2   7   0       84.40       85.78      2.14 o 
   3   7   0       19.85       18.46      0.89 o 
   4   7   0      199.96      201.95      3.31 o 
   5   7   0      120.75      127.51      4.85 o 
   6   7   0       28.83       27.90      1.93 o 
   7   7   0       26.98       33.29      2.80 o 
   0   8   0      391.23      383.21      5.08 o 
   1   8   0      149.87      139.51      2.04 o 
   2   8   0       20.43       15.80      0.95 o 
   3   8   0       42.07       38.31      1.50 o 
   4   8   0       32.50       32.19      1.81 o 
   5   8   0        8.33        6.59      1.19 o 
   6   8   0       34.40       37.63      2.24 o 
   7   8   0       49.78       49.95      3.35 o 
   1   9   0       97.17       92.35      1.78 o 
   2   9   0       57.94       50.15      1.89 o 
   3   9   0       38.02       35.30      1.85 o 
   4   9   0       34.32       28.05      1.80 o 
   5   9   0       32.37       30.38      1.99 o 
   6   9   0        3.32        5.01      1.33 o 
   7   9   0       18.28       17.43      2.96 o 
   0  10   0      635.94      617.58      9.19 o 
   1  10   0      388.87      390.35      4.02 o 
   2  10   0      106.98      110.87      3.31 o 
   3  10   0       73.98       60.11      2.69 o 
   4  10   0       50.86       52.55      2.38 o 
   5  10   0       14.56       19.08      1.80 o 
   6  10   0        8.12       10.25      1.64 o 
   1  11   0      102.70       92.69      2.66 o 
   2  11   0      133.52      124.43      3.17 o 
   3  11   0       41.11       36.53      2.04 o 
   4  11   0        7.58        7.90      1.58 o 
   5  11   0        2.23        3.17      1.43 o 
   6  11   0       24.77       30.42      2.69 o 
   0  12   0       24.74       22.38      3.45 o 
   1  12   0        1.93        1.65      0.93 o 
   2  12   0       53.92       52.67      2.32 o 
   3  12   0       25.99       23.16      1.82 o 
   4  12   0       11.09        9.90      1.48 o 
   5  12   0        7.63        6.47      1.72 o 
   1  13   0        1.74        0.67      1.42 o 
   2  13   0       18.30       15.34      1.60 o 
   3  13   0       35.18       39.87      2.76 o 
   4  13   0       41.42       45.59      2.97 o 
   0  14   0      148.35      166.83      8.55 o 
   1  14   0        3.55        3.13      1.81 o 
   2  14   0        1.97        0.35      1.71 o 
   3  14   0       10.12       10.47      1.60 o 
   1  15   0        9.86        9.64      2.41 o 
   2  15   0       23.80       28.69      3.25 o 
  -8   0   1        2.91        2.28      1.66 o 
  -7   0   1       36.20       39.51      2.35 o 
  -6   0   1       16.49       18.51      2.24 o 
  -5   0   1       10.52       12.26      0.84 o 
  -4   0   1        0.13       -0.36      0.48 o 
  -3   0   1        0.59        2.01      1.49 o 
  -2   0   1      695.84      716.38      6.29 o 
  -1   0   1      449.86      454.78      3.99 o 
   0   0   1       74.33       66.34      1.32 o 
   1   0   1        4.29        4.71      0.68 o 
   2   0   1      976.03     1054.89      9.02 o 
   3   0   1      460.58      481.37      4.42 o 
   4   0   1        6.38        7.37      0.95 o 
   5   0   1      165.24      176.09      3.68 o 
   6   0   1       75.72       79.92      8.98 o 
   7   0   1       58.43       61.91      3.74 o 
   8   0   1        5.43       10.81      2.52 o 
  -8   1   1        2.85        2.94      1.70 o 
  -7   1   1      104.80      106.30      2.51 o 
  -6   1   1       44.08       43.23      1.25 o 
  -5   1   1       75.64       81.16      1.62 o 
  -4   1   1      333.23      372.39      2.98 o 
  -3   1   1      845.12      955.94      5.99 o 
  -2   1   1      318.31      319.65      2.49 o 
  -1   1   1       22.80       21.82      0.49 o 
   0   1   1      629.70      619.46      3.91 o 
   1   1   1     1212.75     1165.06      7.11 o 
   2   1   1       86.69       96.72      1.43 o 
   3   1   1      876.26      946.91      6.16 o 
   4   1   1       35.42       35.31      1.11 o 
   5   1   1       11.17       12.88      0.80 o 
   6   1   1       45.69       41.37      2.04 o 
   7   1   1       10.65        9.27      1.51 o 
   8   1   1       22.04       31.33      3.06 o 
  -8   2   1        7.39        9.74      2.69 o 
  -7   2   1      105.85       99.90      2.44 o 
  -6   2   1       31.57       30.30      1.41 o 
  -5   2   1      158.74      160.12      2.25 o 
  -4   2   1      219.92      249.50      2.75 o 
  -3   2   1      455.48      480.43      3.71 o 
  -2   2   1      848.14      870.80      4.47 o 
  -1   2   1      808.78      813.07      6.09 o 
   0   2   1        8.31        6.62      0.48 o 
   1   2   1      620.41      649.56      4.52 o 
   2   2   1      592.68      592.73      4.36 o 
   3   2   1      123.93      126.25      1.77 o 
   4   2   1       94.78      106.41      1.83 o 
   5   2   1       46.80       51.88      1.52 o 
   6   2   1       38.12       32.50      1.90 o 
   7   2   1       69.42       65.72      2.74 o 
   8   2   1        8.05       11.14      1.55 o 
  -8   3   1       18.73       21.89      2.90 o 
  -7   3   1       47.76       49.28      2.09 o 
  -6   3   1      295.09      295.79      3.63 o 
  -5   3   1      265.15      253.25      3.11 o 
  -4   3   1       66.62       70.42      1.45 o 
  -3   3   1       87.15       81.43      1.33 o 
  -2   3   1      198.85      186.06      1.52 o 
  -1   3   1        4.65        4.97      0.53 o 
   0   3   1      529.12      475.92      3.19 o 
   1   3   1       39.33       33.83      0.88 o 
   2   3   1       80.97       82.91      1.36 o 
   3   3   1      329.39      349.16      3.04 o 
   4   3   1       31.35       33.03      1.14 o 
   5   3   1      656.15      643.66      5.60 o 
   6   3   1       62.13       64.90      2.50 o 
   7   3   1       78.48       75.04      2.89 o 
   8   3   1        0.31        0.82      1.48 o 
  -8   4   1        6.34        3.84      1.88 o 
  -7   4   1       11.87       13.75      1.53 o 
  -6   4   1       41.62       40.61      2.01 o 
  -5   4   1      552.84      542.80      4.91 o 
  -4   4   1       77.32       69.71      1.45 o 
  -3   4   1      285.42      314.25      2.86 o 
  -2   4   1       32.07       34.68      1.28 o 
  -1   4   1      265.37      257.63      2.17 o 
   0   4   1      100.75       91.09      1.35 o 
   1   4   1     1326.22     1314.26      7.49 o 
   2   4   1       58.07       68.62      1.34 o 
   3   4   1       99.46      112.85      1.83 o 
   4   4   1      284.38      272.30      3.18 o 
   5   4   1      223.44      231.39      3.18 o 
   6   4   1       15.30       14.01      2.59 o 
   7   4   1      129.67      131.40      3.36 o 
   8   4   1        1.05        1.94      2.00 o 
  -8   5   1        1.20        2.07      1.94 o 
  -7   5   1       81.10       84.51      2.98 o 
  -6   5   1      113.53      116.79      3.19 o 
  -5   5   1       97.81       98.35      2.73 o 
  -4   5   1      103.51      102.59      2.46 o 
  -3   5   1       10.48        7.94      0.65 o 
  -2   5   1      516.07      532.59      5.06 o 
  -1   5   1      370.40      410.21      3.14 o 
   0   5   1      494.59      503.17      9.16 o 
   1   5   1      175.24      174.49      2.02 o 
   2   5   1       16.16       15.72      0.85 o 
   3   5   1       75.63       71.17      1.57 o 
   4   5   1       48.91       49.25      1.48 o 
   5   5   1       58.72       54.92      1.71 o 
   6   5   1        4.14        4.87      1.08 o 
   7   5   1       31.87       39.83      5.00 o 
  -8   6   1       17.43       15.87      2.36 o 
  -7   6   1       39.51       43.11      2.39 o 
  -6   6   1       18.66       17.45      1.62 o 
  -5   6   1      120.93      115.62      5.34 o 
  -4   6   1      408.06      415.60      5.94 o 
  -3   6   1        8.89        7.86      0.70 o 
  -2   6   1      360.13      381.24      3.71 o 
  -1   6   1      417.78      463.42      3.63 o 
   0   6   1      102.72      100.54      2.42 o 
   1   6   1      303.47      343.56      3.17 o 
   2   6   1      268.86      270.49      3.14 o 
   3   6   1      113.70      110.46      2.19 o 
   4   6   1      237.83      229.91      3.13 o 
   5   6   1      304.34      305.98      3.95 o 
   6   6   1       30.71       25.55      2.88 o 
   7   6   1       12.52       13.71      2.82 o 
  -7   7   1       10.38       14.54      1.74 o 
  -6   7   1       33.56       35.16      2.10 o 
  -5   7   1      278.80      273.78      4.85 o 
  -4   7   1       83.31       78.86      2.57 o 
  -3   7   1      202.36      201.73      3.62 o 
  -2   7   1       14.02       12.74      0.63 o 
  -1   7   1      123.09      132.32      1.80 o 
   0   7   1       28.61       29.08      0.98 o 
   1   7   1       72.62       78.81      1.66 o 
   2   7   1       68.66       70.29      1.53 o 
   3   7   1      326.76      332.00      3.88 o 
   4   7   1      152.90      151.53      2.86 o 
   5   7   1       47.98       48.68      1.76 o 
   6   7   1       15.05       17.03      2.58 o 
   7   7   1        2.39        2.62      1.89 o 
  -7   8   1       43.84       47.67      2.67 o 
  -6   8   1       28.65       29.66      2.08 o 
  -5   8   1        9.63        9.00      1.35 o 
  -4   8   1      227.38      221.59      6.03 o 
  -3   8   1      135.32      126.46      3.20 o 
  -2   8   1       40.13       35.80      1.40 o 
  -1   8   1      160.25      152.49      5.84 o 
   0   8   1       63.10       59.14      1.44 o 
   1   8   1       21.13       21.95      1.06 o 
   2   8   1       15.03       14.53      0.97 o 
   3   8   1      173.35      164.89      2.96 o 
   4   8   1       75.51       76.39      2.42 o 
   5   8   1      107.62       98.09      2.97 o 
   6   8   1       42.33       45.72      3.78 o 
   7   8   1       54.49       60.59      8.27 o 
  -7   9   1       78.43       93.34      3.55 o 
  -6   9   1       34.22       36.01      2.77 o 
  -5   9   1       94.72       89.23      3.02 o 
  -4   9   1       21.81       18.63      2.02 o 
  -3   9   1        6.87        7.86      1.31 o 
  -2   9   1       88.01       85.56      2.47 o 
  -1   9   1       13.25       14.36      0.87 o 
   0   9   1      210.06      205.97      2.70 o 
   1   9   1      202.60      197.97      2.96 o 
   2   9   1       47.87       39.47      1.35 o 
   3   9   1       90.91       78.13      2.13 o 
   4   9   1       37.60       32.33      2.16 o 
   5   9   1        8.41        7.36      2.63 o 
   6   9   1       54.38       60.90      5.64 o 
  -6  10   1       20.62       22.38      2.06 o 
  -5  10   1        9.84        9.88      1.50 o 
  -4  10   1       30.45       32.60      2.54 o 
  -3  10   1        9.28        7.44      1.21 o 
  -2  10   1      164.84      153.33      3.91 o 
  -1  10   1      325.57      318.61      4.77 o 
   0  10   1       83.39       82.29      2.44 o 
   1  10   1      570.75      550.90      5.57 o 
   2  10   1       86.24       80.69      2.68 o 
   3  10   1        2.76        1.26      0.91 o 
   4  10   1       21.77       21.41      1.68 o 
   5  10   1       23.41       28.12      3.82 o 
   6  10   1        0.08        0.25      1.69 o 
  -6  11   1       29.11       33.06      2.44 o 
  -5  11   1       13.44       15.45      2.13 o 
  -4  11   1       27.80       28.67      2.04 o 
  -3  11   1      105.00       96.74      3.44 o 
  -2  11   1       41.68       43.04      3.69 o 
  -1  11   1      179.27      172.27      4.22 o 
   0  11   1      287.43      288.91      5.21 o 
   1  11   1        1.94        0.47      0.76 o 
   2  11   1       89.05       82.96      2.38 o 
   3  11   1        9.44        7.37      1.26 o 
   4  11   1       43.21       41.46      2.24 o 
   5  11   1       31.63       35.81      2.67 o 
  -5  12   1        2.07        1.59      1.32 o 
  -4  12   1        3.11        7.23      1.56 o 
  -3  12   1       34.99       35.41      2.45 o 
  -2  12   1      105.29      108.81      3.67 o 
  -1  12   1        2.63        2.00      0.97 o 
   0  12   1       21.92       24.07      2.17 o 
   1  12   1        5.13        4.68      1.17 o 
   2  12   1       18.78       17.36      1.59 o 
   3  12   1       42.22       38.99      3.69 o 
   4  12   1        1.49        3.60      1.22 o 
   5  12   1        9.80       15.51      2.13 o 
  -4  13   1        3.37        2.00      1.43 o 
  -3  13   1       15.55       19.27      1.84 o 
  -2  13   1       20.30       24.90      1.88 o 
  -1  13   1       45.00       45.56      2.28 o 
   0  13   1        0.65       -0.63      1.25 o 
   1  13   1       23.74       24.50      2.77 o 
   2  13   1       41.00       39.69      2.58 o 
   3  13   1       14.33       15.92      1.72 o 
   4  13   1       16.55       17.10      1.86 o 
  -3  14   1       42.75       49.91      3.44 o 
  -2  14   1       24.55       28.48      2.09 o 
  -1  14   1        9.31       10.47      2.89 o 
   0  14   1        1.89        0.86      1.49 o 
   1  14   1       14.37       16.72      2.61 o 
   2  14   1       12.01       14.83      2.58 o 
   3  14   1      109.06      138.41      5.70 o 
  -2  15   1        7.97        6.47      2.28 o 
  -1  15   1       28.04       35.99      3.51 o 
   0  15   1       25.95       24.78      3.10 o 
   1  15   1       21.73       23.55      3.09 o 
  -8   0   2        7.40        2.12      2.35 o 
  -7   0   2       12.88       10.93      1.33 o 
  -6   0   2       50.71       54.80      4.36 o 
  -5   0   2       27.66       25.12      1.35 o 
  -4   0   2       37.87       32.84      1.49 o 
  -3   0   2        1.63        0.11      0.53 o 
  -2   0   2       64.60       64.94      1.88 o 
  -1   0   2     8344.23     8239.81     69.97 o 
   0   0   2    12212.24    11951.09    126.33 o 
   1   0   2       56.97       58.79      2.07 o 
   2   0   2        2.03       -0.10      1.33 o 
   3   0   2      167.75      190.70      2.81 o 
   4   0   2       51.35       52.59      2.61 o 
   5   0   2      225.58      212.32      5.75 o 
   6   0   2       58.64       58.87      3.45 o 
   7   0   2        1.90        1.83      1.68 o 
   8   0   2       17.88       18.43      3.00 o 
  -8   1   2       28.79       31.62      2.15 o 
  -7   1   2       10.73       10.34      0.94 o 
  -6   1   2      167.07      158.63      2.46 o 
  -5   1   2        3.74        4.00      0.65 o 
  -4   1   2      660.50      701.92      5.34 o 
  -3   1   2       34.37       38.16      0.99 o 
  -2   1   2      166.96      173.97      1.82 o 
  -1   1   2     2344.73     2296.69     12.16 o 
   0   1   2     4471.00     4418.94     22.55 o 
   1   1   2       49.23       42.41      0.84 o 
   2   1   2      388.86      383.46      3.37 o 
   3   1   2      116.18      125.35      1.55 o 
   4   1   2       43.95       41.00      0.99 o 
   5   1   2       39.51       37.17      1.95 o 
   6   1   2       23.55       23.15      1.83 o 
   7   1   2        6.62        5.77      2.05 o 
   8   1   2       18.94       18.90      2.15 o 
  -8   2   2        1.43        1.60      0.93 o 
  -7   2   2       50.00       45.22      2.22 o 
  -6   2   2       71.32       73.30      1.90 o 
  -5   2   2       21.35       24.71      0.97 o 
  -4   2   2       35.73       35.38      1.08 o 
  -3   2   2       58.96       56.12      1.13 o 
  -2   2   2      552.51      508.40      3.84 o 
  -1   2   2     1460.95     1457.58      8.98 o 
   0   2   2       72.06       68.31      1.11 o 
   1   2   2      384.07      371.81      3.23 o 
   2   2   2      166.85      165.63      1.77 o 
   3   2   2      184.24      180.92      2.14 o 
   4   2   2      179.24      181.95      2.39 o 
   5   2   2      164.57      144.75      3.40 o 
   6   2   2       71.13       71.21      2.73 o 
   7   2   2        7.60        6.58      1.50 o 
  -8   3   2        7.77        7.58      1.32 o 
  -7   3   2       36.82       33.46      2.20 o 
  -6   3   2      319.15      336.46      5.26 o 
  -5   3   2       20.34       19.53      1.00 o 
  -4   3   2       52.19       51.31      1.09 o 
  -3   3   2      116.70      123.01      1.67 o 
  -2   3   2      830.41      847.59      6.02 o 
  -1   3   2       77.06       67.90      1.40 o 
   0   3   2      618.36      621.09      4.17 o 
   1   3   2      187.00      172.34      2.37 o 
   2   3   2       44.87       44.54      1.06 o 
   3   3   2       29.04       30.39      1.43 o 
   4   3   2       58.28       60.30      1.50 o 
   5   3   2      216.26      209.46      4.16 o 
   6   3   2       18.25       17.35      1.70 o 
   7   3   2       37.50       42.22      2.50 o 
  -8   4   2        9.91        8.85      1.58 o 
  -7   4   2       10.10       10.64      1.47 o 
  -6   4   2       33.01       32.45      1.87 o 
  -5   4   2      380.14      372.69      5.29 o 
  -4   4   2       83.04       79.36      1.98 o 
  -3   4   2      394.12      420.86      4.95 o 
  -2   4   2      219.12      225.44      3.21 o 
  -1   4   2        4.14        3.27      0.38 o 
   0   4   2       27.77       31.27      0.94 o 
   1   4   2      104.52      101.98      1.53 o 
   2   4   2      819.17      800.71      5.59 o 
   3   4   2      139.95      134.44      2.34 o 
   4   4   2       25.28       21.51      1.05 o 
   5   4   2       21.34       20.18      1.65 o 
   6   4   2       60.25       55.50      2.56 o 
   7   4   2        5.60        6.84      1.84 o 
  -8   5   2       22.37       21.45      2.04 o 
  -7   5   2        6.76        5.39      1.30 o 
  -6   5   2       53.51       55.38      2.36 o 
  -5   5   2       63.42       67.37      4.29 o 
  -4   5   2       54.55       50.52      1.91 o 
  -3   5   2       26.82       30.24      2.02 o 
  -2   5   2      734.13      745.81      7.05 o 
  -1   5   2      316.21      341.35      3.47 o 
   0   5   2      268.37      254.46      3.00 o 
   1   5   2     1309.86     1388.53      8.38 o 
   2   5   2       79.98       73.19      1.62 o 
   3   5   2        8.07        8.94      1.10 o 
   4   5   2      339.22      333.93      5.32 o 
   5   5   2       10.85       11.29      1.45 o 
   6   5   2       11.33       16.00      2.13 o 
   7   5   2       29.09       35.39      2.45 o 
  -8   6   2       47.15       47.26      3.33 o 
  -7   6   2       26.09       26.85      2.07 o 
  -6   6   2        5.84        3.45      1.12 o 
  -5   6   2      156.29      159.71      4.34 o 
  -4   6   2      226.49      234.27      4.12 o 
  -3   6   2       17.84       17.98      1.24 o 
  -2   6   2      453.14      465.57      5.40 o 
  -1   6   2       18.52       18.32      0.73 o 
   0   6   2      164.76      168.60      2.80 o 
   1   6   2       50.26       56.60      1.47 o 
   2   6   2       32.93       33.98      1.16 o 
   3   6   2      148.78      149.93      2.56 o 
   4   6   2        5.53        4.92      0.99 o 
   5   6   2       58.66       55.05      2.44 o 
   6   6   2       24.62       23.71      2.05 o 
   7   6   2       13.89       17.97      3.06 o 
  -7   7   2       10.09       11.18      1.65 o 
  -6   7   2       64.90       61.64      2.66 o 
  -5   7   2      109.66      116.03      3.22 o 
  -4   7   2      100.44       98.10      2.76 o 
  -3   7   2        5.10        4.31      0.88 o 
  -2   7   2       56.27       55.72      1.89 o 
  -1   7   2       12.23       10.43      0.75 o 
   0   7   2       58.94       54.90      2.52 o 
   1   7   2       13.63       14.14      0.95 o 
   2   7   2       28.95       27.84      1.35 o 
   3   7   2       86.84       79.71      1.78 o 
   4   7   2       80.27       79.04      2.90 o 
   5   7   2       58.89       62.70      2.38 o 
   6   7   2       44.86       52.77      4.06 o 
   7   7   2       65.01       62.71      8.59 o 
  -7   8   2       42.90       41.40      2.94 o 
  -6   8   2       13.15        9.82      1.53 o 
  -5   8   2       24.05       23.47      1.80 o 
  -4   8   2       54.36       60.70      2.85 o 
  -3   8   2       21.51       19.37      1.46 o 
  -2   8   2      139.29      127.86      2.94 o 
  -1   8   2      165.54      168.69      2.60 o 
   0   8   2       61.31       60.85      2.79 o 
   1   8   2       38.02       36.97      1.61 o 
   2   8   2       26.79       26.38      2.00 o 
   3   8   2      114.54      113.40      2.22 o 
   4   8   2       68.79       70.59      1.91 o 
   5   8   2       15.24       13.48      2.33 o 
   6   8   2        1.16        0.90      3.02 o 
  -7   9   2        9.72        8.08      1.66 o 
  -6   9   2       19.75       16.48      1.80 o 
  -5   9   2       13.03       12.12      1.55 o 
  -4   9   2       94.71       84.26      3.06 o 
  -3   9   2        0.26        1.35      0.86 o 
  -2   9   2       73.33       74.25      2.43 o 
  -1   9   2      232.23      240.43      4.65 o 
   0   9   2       40.83       39.38      1.48 o 
   1   9   2      219.19      222.54      3.02 o 
   2   9   2        9.62       10.37      0.93 o 
   3   9   2       13.96       14.04      1.15 o 
   4   9   2        4.43        2.44      0.98 o 
   5   9   2       53.91       51.73      3.83 o 
   6   9   2        6.34        6.27      2.28 o 
  -6  10   2       11.98       13.59      1.78 o 
  -5  10   2        8.28        9.01      1.49 o 
  -4  10   2        9.51        8.50      1.39 o 
  -3  10   2       29.43       25.31      2.28 o 
  -2  10   2       46.35       48.26      2.15 o 
  -1  10   2      283.41      269.58      8.73 o 
   0  10   2      555.47      542.87      6.51 o 
   1  10   2       78.72       80.94      2.32 o 
   2  10   2       77.73       72.89      1.93 o 
   3  10   2       24.69       22.79      1.63 o 
   4  10   2       24.40       24.14      2.47 o 
   5  10   2        1.26        3.33      1.85 o 
  -6  11   2       38.72       46.22      2.78 o 
  -5  11   2        0.14        1.00      1.11 o 
  -4  11   2        0.11       -0.59      0.93 o 
  -3  11   2       97.42       82.62      3.42 o 
  -2  11   2      171.62      153.47      8.89 o 
  -1  11   2       18.68       20.11      1.83 o 
   0  11   2      116.69      122.77      3.55 o 
   1  11   2      145.95      141.73      2.64 o 
   2  11   2       35.68       29.77      2.35 o 
   3  11   2       43.42       39.04      2.86 o 
   4  11   2        2.92        2.25      1.29 o 
   5  11   2       14.87       22.21      3.49 o 
  -5  12   2       11.11       12.65      1.81 o 
  -4  12   2       54.90       54.72      2.74 o 
  -3  12   2       11.71        9.40      1.64 o 
  -2  12   2       46.51       49.68      2.78 o 
  -1  12   2        4.52        4.91      1.17 o 
   0  12   2       10.04       12.87      1.65 o 
   1  12   2       11.02       14.09      1.84 o 
   2  12   2       32.88       40.13      2.34 o 
   3  12   2       70.02       74.35      3.22 o 
   4  12   2        3.36        4.54      1.56 o 
  -4  13   2       27.25       25.95      2.50 o 
  -3  13   2       28.46       26.01      4.00 o 
  -2  13   2        2.49        2.01      1.13 o 
  -1  13   2       21.13       21.75      2.25 o 
   0  13   2       19.46       23.76      2.75 o 
   1  13   2       14.40       17.18      2.14 o 
   2  13   2       28.63       29.20      4.32 o 
   3  13   2        0.22       -0.10      1.23 o 
  -3  14   2        4.42        6.44      1.48 o 
  -2  14   2        0.06       -0.47      0.97 o 
  -1  14   2       11.00       14.49      3.27 o 
   0  14   2       29.69       31.82      3.16 o 
   1  14   2       10.32        7.49      2.81 o 
   2  14   2       28.72       22.64      2.85 o 
  -1  15   2       19.77       19.71      2.93 o 
   0  15   2       24.76       29.54      3.78 o 
  -8   0   3       41.56       37.43      4.78 o 
  -7   0   3        1.44        0.68      1.52 o 
  -6   0   3       21.23       21.98      1.67 o 
  -5   0   3      129.12      131.29      4.93 o 
  -4   0   3      117.82      122.33      3.29 o 
  -3   0   3      319.58      369.23      4.71 o 
  -2   0   3       14.44       18.22      1.69 o 
  -1   0   3      397.34      365.71      4.36 o 
   0   0   3        1.14       -0.13      0.90 o 
   1   0   3       79.27       81.86      1.71 o 
   2   0   3       15.47       14.83      3.46 o 
   3   0   3      189.00      200.74      5.07 o 
   4   0   3       16.01       16.84      2.24 o 
   5   0   3        3.10       -0.69      2.56 o 
   6   0   3        4.17        6.01      2.02 o 
   7   0   3        0.07        0.81      1.90 o 
  -8   1   3       14.95       14.52      1.98 o 
  -7   1   3      102.08      100.09      2.73 o 
  -6   1   3       26.37       25.32      1.24 o 
  -5   1   3       65.03       73.05      1.84 o 
  -4   1   3      384.47      395.80      4.23 o 
  -3   1   3       99.03      100.89      1.65 o 
  -2   1   3       85.63       90.47      1.63 o 
  -1   1   3       81.05       73.70      1.43 o 
   0   1   3      368.61      372.91      3.34 o 
   1   1   3      880.14      867.41      5.58 o 
   2   1   3      363.19      359.03      4.55 o 
   3   1   3       39.74       41.94      1.79 o 
   4   1   3       15.57       15.06      1.43 o 
   5   1   3       17.29       18.37      2.15 o 
   6   1   3      102.89       94.97      3.23 o 
   7   1   3        2.00        2.48      1.38 o 
  -8   2   3        2.82        1.50      1.06 o 
  -7   2   3       50.39       46.94      2.33 o 
  -6   2   3      143.10      139.53      3.34 o 
  -5   2   3       12.65       12.85      0.87 o 
  -4   2   3       11.36       13.85      0.79 o 
  -3   2   3       26.76       28.49      0.94 o 
  -2   2   3       13.83       14.35      0.68 o 
  -1   2   3      128.60      134.70      1.87 o 
   0   2   3       15.79       14.69      0.74 o 
   1   2   3       82.92       77.75      1.28 o 
   2   2   3       92.05       92.08      1.65 o 
   3   2   3      124.48      124.73      2.90 o 
   4   2   3      163.98      156.52      3.51 o 
   5   2   3       63.97       62.48      2.81 o 
   6   2   3       42.63       41.04      2.39 o 
   7   2   3       37.14       37.79      2.56 o 
  -8   3   3       77.84       81.65      3.19 o 
  -7   3   3       24.75       25.47      1.88 o 
  -6   3   3      163.68      165.23      3.72 o 
  -5   3   3        9.70        8.71      1.12 o 
  -4   3   3      193.52      197.19      2.44 o 
  -3   3   3      300.73      301.32      2.78 o 
  -2   3   3      383.91      390.04      3.19 o 
  -1   3   3      114.50      110.32      1.84 o 
   0   3   3      177.67      181.38      2.09 o 
   1   3   3      101.92       96.10      1.63 o 
   2   3   3       23.69       23.31      0.82 o 
   3   3   3      208.45      208.42      2.86 o 
   4   3   3       48.35       45.26      2.07 o 
   5   3   3      192.49      189.45      5.02 o 
   6   3   3       20.42       19.86      1.95 o 
   7   3   3        7.09        6.49      1.64 o 
  -8   4   3        0.22       -0.49      1.18 o 
  -7   4   3       14.99       15.25      1.83 o 
  -6   4   3      404.91      412.56      6.14 o 
  -5   4   3      215.13      207.25      3.97 o 
  -4   4   3       53.19       51.48      1.94 o 
  -3   4   3       68.52       69.87      1.59 o 
  -2   4   3        3.75        4.75      0.77 o 
  -1   4   3       11.61       12.61      0.70 o 
   0   4   3       42.71       46.22      1.15 o 
   1   4   3      226.41      209.10      2.94 o 
   2   4   3       98.03       97.31      2.17 o 
   3   4   3       34.08       32.89      1.96 o 
   4   4   3      331.63      329.26      5.24 o 
   5   4   3       41.04       42.40      2.29 o 
   6   4   3       24.77       26.81      2.28 o 
   7   4   3       54.12       49.90      2.93 o 
  -8   5   3        7.18        8.43      1.64 o 
  -7   5   3        8.59        9.41      1.47 o 
  -6   5   3       13.41       11.69      1.46 o 
  -5   5   3       72.26       68.02      2.45 o 
  -4   5   3       96.08       93.12      2.56 o 
  -3   5   3       11.83       11.86      1.10 o 
  -2   5   3      543.16      537.00      4.64 o 
  -1   5   3      361.96      381.87      3.33 o 
   0   5   3       10.39        8.88      0.66 o 
   1   5   3      147.63      136.02      2.22 o 
   2   5   3       59.39       62.99      1.96 o 
   3   5   3      161.73      152.33      2.75 o 
   4   5   3       13.44       11.88      1.43 o 
   5   5   3      129.61      126.29      3.60 o 
   6   5   3       60.04       64.40      2.93 o 
   7   5   3        6.92        6.72      1.75 o 
  -8   6   3       27.49       26.12      2.30 o 
  -7   6   3       16.53       15.22      2.24 o 
  -6   6   3       36.69       36.43      2.54 o 
  -5   6   3      227.80      220.72      4.36 o 
  -4   6   3      130.56      129.14      3.11 o 
  -3   6   3       85.87       92.11      2.50 o 
  -2   6   3        0.33        1.31      0.73 o 
  -1   6   3       26.49       25.69      1.09 o 
   0   6   3       98.33      103.10      1.81 o 
   1   6   3      157.22      162.58      2.33 o 
   2   6   3        0.40        1.06      0.56 o 
   3   6   3      117.08      113.04      2.70 o 
   4   6   3      187.10      194.08      4.16 o 
   5   6   3       78.61       79.48      3.06 o 
   6   6   3        2.07        0.94      1.32 o 
  -7   7   3        7.65        7.82      1.51 o 
  -6   7   3       80.71       82.40      3.37 o 
  -5   7   3      192.07      176.06      5.84 o 
  -4   7   3      332.93      337.68      5.34 o 
  -3   7   3        5.65        6.58      1.05 o 
  -2   7   3        0.48        0.02      0.67 o 
  -1   7   3      152.00      159.42      2.53 o 
   0   7   3       51.43       50.69      2.80 o 
   1   7   3      175.90      187.38      2.62 o 
   2   7   3       71.96       76.64      1.91 o 
   3   7   3       33.66       35.59      1.68 o 
   4   7   3       29.10       28.42      2.18 o 
   5   7   3       30.91       32.27      2.46 o 
   6   7   3       10.22        9.96      1.82 o 
  -7   8   3       43.02       48.22      2.74 o 
  -6   8   3        6.68        7.45      1.46 o 
  -5   8   3       81.58       78.32      2.96 o 
  -4   8   3       16.97       14.81      1.48 o 
  -3   8   3        5.61        5.41      1.05 o 
  -2   8   3       17.58       20.81      2.00 o 
  -1   8   3      103.13       94.12      2.57 o 
   0   8   3       20.46       19.71      1.20 o 
   1   8   3       13.07       14.52      1.11 o 
   2   8   3       22.52       23.33      1.19 o 
   3   8   3      141.55      145.70      2.93 o 
   4   8   3       74.88       74.05      2.87 o 
   5   8   3       26.00       27.08      2.40 o 
   6   8   3       38.32       42.78      3.99 o 
  -7   9   3       58.81       60.83      3.10 o 
  -6   9   3       12.50       15.82      1.87 o 
  -5   9   3       32.72       30.72      2.11 o 
  -4   9   3       13.39       12.10      1.48 o 
  -3   9   3       45.10       46.03      2.19 o 
  -2   9   3       27.72       28.39      1.76 o 
  -1   9   3      159.46      162.81      3.55 o 
   0   9   3       75.06       74.82      2.12 o 
   1   9   3      362.42      357.77      4.11 o 
   2   9   3       29.69       25.71      1.60 o 
   3   9   3      133.88      134.20      2.96 o 
   4   9   3       12.28        8.77      3.46 o 
   5   9   3       62.50       62.33      9.22 o 
  -6  10   3       53.76       57.94      3.11 o 
  -5  10   3        6.11        4.97      1.30 o 
  -4  10   3       14.68       16.08      1.65 o 
  -3  10   3       64.73       71.09      2.68 o 
  -2  10   3      198.78      206.57      4.25 o 
  -1  10   3       16.86       17.39      1.69 o 
   0  10   3      228.54      225.75      4.70 o 
   1  10   3      101.58       99.66      2.24 o 
   2  10   3       20.45       20.95      1.29 o 
   3  10   3        2.43        1.12      0.80 o 
   4  10   3       30.34       27.58      2.38 o 
   5  10   3        1.62        2.56      1.90 o 
  -6  11   3       31.82       35.27      2.60 o 
  -5  11   3        7.50        9.85      1.64 o 
  -4  11   3        0.02       -0.07      0.99 o 
  -3  11   3      121.30      107.99      4.24 o 
  -2  11   3       80.61       85.10      2.92 o 
  -1  11   3      157.29      156.99      4.24 o 
   0  11   3       77.39       75.37      2.95 o 
   1  11   3       40.59       38.71      2.04 o 
   2  11   3       39.27       33.75      1.56 o 
   3  11   3       13.89       16.08      2.46 o 
   4  11   3        3.04        4.86      1.88 o 
  -5  12   3        3.87        3.16      1.36 o 
  -4  12   3        4.93        1.99      1.19 o 
  -3  12   3       29.36       31.89      2.20 o 
  -2  12   3       52.45       51.65      3.25 o 
  -1  12   3       16.61       14.72      1.59 o 
   0  12   3       65.84       71.43      2.89 o 
   1  12   3        2.38        0.64      1.07 o 
   2  12   3       46.70       48.20      2.76 o 
   3  12   3       34.05       37.25      5.50 o 
   4  12   3        2.86        0.46      2.63 o 
  -4  13   3       29.25       32.49      2.44 o 
  -3  13   3        4.29        1.33      1.48 o 
  -2  13   3        1.16        2.00      1.34 o 
  -1  13   3       25.27       27.16      2.32 o 
   0  13   3       21.36       23.19      1.99 o 
   1  13   3       27.33       33.15      3.40 o 
   2  13   3       15.16       15.71      2.42 o 
   3  13   3       13.71       15.70      3.59 o 
  -3  14   3       11.87       18.29      3.43 o 
  -2  14   3       30.83       34.95      2.41 o 
  -1  14   3       23.43       27.42      2.71 o 
   0  14   3        0.62        0.12      2.42 o 
   1  14   3        3.22        5.88      2.01 o 
  -8   0   4        1.92       -0.91      2.08 o 
  -7   0   4        0.22       -0.51      1.94 o 
  -6   0   4       61.61       64.43      2.62 o 
  -5   0   4       94.12      102.76      2.60 o 
  -4   0   4       24.94       25.94      1.54 o 
  -3   0   4       10.12       11.54      1.09 o 
  -2   0   4      395.82      395.38      5.03 o 
  -1   0   4     3489.14     3444.82     31.36 o 
   0   0   4       34.82       33.38      2.11 o 
   1   0   4      326.04      338.71      4.40 o 
   2   0   4       34.29       45.45      2.78 o 
   3   0   4       33.85       28.63      4.29 o 
   4   0   4        1.84        3.70      2.09 o 
   5   0   4      182.01      172.18     12.10 o 
   6   0   4        1.42        1.83      1.92 o 
  -8   1   4       18.84       20.18      2.94 o 
  -7   1   4       22.45       23.92      1.65 o 
  -6   1   4       71.44       71.77      2.16 o 
  -5   1   4       30.55       32.05      1.49 o 
  -4   1   4       71.36       72.82      1.70 o 
  -3   1   4       39.31       39.52      1.33 o 
  -2   1   4      209.78      215.73      2.75 o 
  -1   1   4     1198.26     1208.86      8.39 o 
   0   1   4      698.82      763.91      6.46 o 
   1   1   4      216.82      203.38      2.70 o 
   2   1   4       46.16       52.05      2.08 o 
   3   1   4       23.84       22.60      1.67 o 
   4   1   4       43.60       42.44      2.36 o 
   5   1   4       52.48       49.21      2.50 o 
   6   1   4        6.02        7.94      1.66 o 
  -8   2   4        2.94        1.23      1.11 o 
  -7   2   4       68.81       66.07      2.69 o 
  -6   2   4      114.44      116.13      3.16 o 
  -5   2   4        2.63        2.46      0.67 o 
  -4   2   4       91.69       91.11      1.81 o 
  -3   2   4       16.85       15.98      0.85 o 
  -2   2   4       37.38       43.02      1.32 o 
  -1   2   4      591.67      602.36      5.24 o 
   0   2   4      162.23      151.25      2.23 o 
   1   2   4       21.89       17.83      0.83 o 
   2   2   4       16.14       14.24      1.45 o 
   3   2   4       60.95       62.82      2.36 o 
   4   2   4      144.54      139.36      3.59 o 
   5   2   4       36.85       34.48      2.23 o 
   6   2   4       29.91       30.46      2.42 o 
  -8   3   4       26.06       27.01      2.19 o 
  -7   3   4       23.02       22.31      1.89 o 
  -6   3   4       87.58       86.84      2.90 o 
  -5   3   4       69.63       66.98      2.37 o 
  -4   3   4       18.46       17.05      1.03 o 
  -3   3   4      603.41      574.07      5.80 o 
  -2   3   4       25.63       29.29      1.55 o 
  -1   3   4       65.70       68.16      1.54 o 
   0   3   4      223.40      215.99      3.17 o 
   1   3   4       90.46       88.54      2.34 o 
   2   3   4      115.38      110.74      3.55 o 
   3   3   4      154.28      150.35      3.48 o 
   4   3   4       52.01       49.06      2.34 o 
   5   3   4       20.19       23.25      1.98 o 
   6   3   4        8.62        9.09      1.84 o 
  -8   4   4       10.85       11.11      1.72 o 
  -7   4   4       42.02       42.58      2.40 o 
  -6   4   4       94.25       95.32      3.88 o 
  -5   4   4       79.89       73.59      2.53 o 
  -4   4   4       88.54       93.35      2.63 o 
  -3   4   4       31.37       32.39      1.22 o 
  -2   4   4       38.57       38.58      1.11 o 
  -1   4   4      217.62      219.46      2.62 o 
   0   4   4      194.66      198.60      2.51 o 
   1   4   4      265.09      262.47      3.12 o 
   2   4   4       18.86       19.01      1.15 o 
   3   4   4       17.11       16.72      1.55 o 
   4   4   4        2.71        3.28      1.24 o 
   5   4   4        8.85        9.46      1.56 o 
   6   4   4       56.08       55.42      2.96 o 
  -8   5   4        7.93        8.02      1.66 o 
  -7   5   4        1.45        3.22      1.26 o 
  -6   5   4       54.69       49.57      3.39 o 
  -5   5   4       19.79       18.30      2.43 o 
  -4   5   4       22.58       24.79      2.12 o 
  -3   5   4       66.77       67.84      2.22 o 
  -2   5   4      112.42      109.60      2.06 o 
  -1   5   4       50.05       53.28      1.44 o 
   0   5   4        3.30        3.06      0.62 o 
   1   5   4      169.11      169.62      2.70 o 
   2   5   4       25.04       25.57      2.07 o 
   3   5   4       47.75       48.99      2.25 o 
   4   5   4      125.09      118.69      4.10 o 
   5   5   4        1.10        1.42      1.29 o 
   6   5   4       22.92       23.37      2.22 o 
  -7   6   4       10.30       11.07      1.65 o 
  -6   6   4        3.28        2.83      1.20 o 
  -5   6   4      297.72      297.23      5.29 o 
  -4   6   4       60.67       58.96      2.33 o 
  -3   6   4      111.41      111.93      2.91 o 
  -2   6   4       74.50       72.32      2.88 o 
  -1   6   4       15.95       18.32      1.45 o 
   0   6   4        0.90       -0.13      0.56 o 
   1   6   4      196.70      201.98      3.07 o 
   2   6   4       77.71       75.07      2.24 o 
   3   6   4       21.03       21.25      1.93 o 
   4   6   4       70.49       67.29      2.80 o 
   5   6   4        7.46        9.96      2.69 o 
   6   6   4       26.31       22.81      2.33 o 
  -7   7   4        2.71        2.12      1.32 o 
  -6   7   4       98.96      102.91      3.47 o 
  -5   7   4       20.46       20.45      1.82 o 
  -4   7   4        0.14       -1.10      0.80 o 
  -3   7   4       23.82       25.49      1.68 o 
  -2   7   4      285.42      275.05      4.53 o 
  -1   7   4      116.55      120.73      3.92 o 
   0   7   4       22.82       22.85      1.13 o 
   1   7   4       30.85       33.29      1.98 o 
   2   7   4        7.69        7.32      0.99 o 
   3   7   4       94.59       97.55      2.95 o 
   4   7   4       42.22       40.04      2.65 o 
   5   7   4       13.73       13.37      1.98 o 
  -7   8   4        1.40        1.16      1.31 o 
  -6   8   4       32.95       30.54      2.22 o 
  -5   8   4       14.59       15.52      1.65 o 
  -4   8   4        6.36        6.48      1.30 o 
  -3   8   4        3.25        2.94      1.02 o 
  -2   8   4       53.29       54.13      2.29 o 
  -1   8   4       65.65       69.58      2.67 o 
   0   8   4       27.90       28.23      1.45 o 
   1   8   4       11.45        9.29      0.93 o 
   2   8   4        9.66        9.92      1.14 o 
   3   8   4       42.65       48.22      2.89 o 
   4   8   4       21.87       22.80      1.85 o 
   5   8   4       15.80       18.16      4.55 o 
  -6   9   4       27.41       23.51      2.13 o 
  -5   9   4       12.37       12.91      1.66 o 
  -4   9   4       50.46       46.87      3.59 o 
  -3   9   4       23.69       25.12      1.82 o 
  -2   9   4        7.90        7.84      1.23 o 
  -1   9   4       73.75       73.93      2.87 o 
   0   9   4       23.81       23.55      1.91 o 
   1   9   4       74.57       73.29      2.19 o 
   2   9   4       54.58       52.72      2.04 o 
   3   9   4        2.70        2.48      1.09 o 
   4   9   4        7.70       10.79      1.61 o 
   5   9   4       36.86       41.13      4.32 o 
  -6  10   4        1.58        0.47      1.24 o 
  -5  10   4        1.32        0.87      1.11 o 
  -4  10   4       34.65       35.09      2.54 o 
  -3  10   4       23.00       22.79      1.86 o 
  -2  10   4      107.98       96.63      3.06 o 
  -1  10   4      165.42      164.05      4.35 o 
   0  10   4      238.92      243.61      4.58 o 
   1  10   4       43.54       42.28      2.11 o 
   2  10   4       51.37       50.72      2.06 o 
   3  10   4        4.25        2.99      1.48 o 
   4  10   4        0.23        0.13      1.30 o 
  -5  11   4        6.04        7.28      1.56 o 
  -4  11   4       30.03       28.04      2.18 o 
  -3  11   4      106.58      106.77      3.46 o 
  -2  11   4       43.83       42.51      2.34 o 
  -1  11   4       26.26       23.26      4.87 o 
   0  11   4      147.36      148.08      3.73 o 
   1  11   4       21.88       22.51      1.79 o 
   2  11   4       22.44       23.24      2.13 o 
   3  11   4       70.66       68.91      4.95 o 
  -4  12   4       22.42       22.58      2.17 o 
  -3  12   4        2.64        3.10      1.29 o 
  -2  12   4       22.87       25.38      2.32 o 
  -1  12   4       44.55       47.29      3.33 o 
   0  12   4       14.44       13.06      1.66 o 
   1  12   4       18.64       18.10      1.79 o 
   2  12   4        4.13        3.55      2.02 o 
   3  12   4        1.89        2.59      3.11 o 
  -3  13   4        7.89        7.79      1.63 o 
  -2  13   4        2.68       -0.17      1.31 o 
  -1  13   4       37.21       37.22      2.66 o 
   0  13   4        8.51       10.37      1.67 o 
   1  13   4       32.68       31.47      2.60 o 
   2  13   4        3.26        5.73      2.37 o 
  -8   0   5       22.54       16.91      4.24 o 
  -7   0   5       34.86       23.21      4.17 o 
  -6   0   5        2.13        1.61      1.12 o 
  -5   0   5        6.40        7.20      1.27 o 
  -4   0   5      100.13      106.53      4.78 o 
  -3   0   5      196.94      226.30      4.97 o 
  -2   0   5        0.96        0.67      1.13 o 
  -1   0   5        6.21        5.59      1.01 o 
   0   0   5      189.52      186.02      3.71 o 
   1   0   5      102.32      102.89      3.99 o 
   2   0   5       64.57       69.54      3.63 o 
   3   0   5        2.12        0.39      1.57 o 
   4   0   5        0.82        0.60      1.77 o 
   5   0   5        2.87        3.29      2.04 o 
   6   0   5       56.53       56.47      4.43 o 
  -8   1   5        7.70       10.43      2.57 o 
  -7   1   5       67.82       68.69      4.33 o 
  -6   1   5       49.22       53.03      2.36 o 
  -5   1   5       84.31       79.67      1.96 o 
  -4   1   5       32.22       31.52      1.43 o 
  -3   1   5        8.17        7.19      1.13 o 
  -2   1   5       14.41       12.29      0.89 o 
  -1   1   5       15.08       13.10      0.88 o 
   0   1   5      102.31       99.69      2.66 o 
   1   1   5      110.64      100.36      2.85 o 
   2   1   5       88.73       88.57      2.84 o 
   3   1   5       12.60       10.89      1.48 o 
   4   1   5       79.00       77.39      3.02 o 
   5   1   5       17.33       18.26      1.95 o 
   6   1   5       18.33       19.89      2.49 o 
  -8   2   5       62.44       54.88      4.43 o 
  -7   2   5        9.43       10.43      1.51 o 
  -6   2   5       88.35       81.43      2.80 o 
  -5   2   5        3.75        3.80      1.02 o 
  -4   2   5       81.90       84.54      2.71 o 
  -3   2   5       54.61       53.24      1.65 o 
  -2   2   5       36.54       37.63      1.29 o 
  -1   2   5       18.48       22.12      1.17 o 
   0   2   5       33.88       37.52      1.33 o 
   1   2   5      121.53      122.93      3.39 o 
   2   2   5        2.24        1.32      1.23 o 
   3   2   5       12.30       12.11      1.52 o 
   4   2   5       35.64       35.04      2.26 o 
   5   2   5       14.10       12.69      1.89 o 
   6   2   5       25.73       26.12      4.11 o 
  -8   3   5        7.68        7.49      1.75 o 
  -7   3   5       71.70       73.99      2.98 o 
  -6   3   5        7.04        7.09      1.69 o 
  -5   3   5        7.90        7.00      1.41 o 
  -4   3   5       27.91       26.00      1.63 o 
  -3   3   5       21.41       27.04      1.40 o 
  -2   3   5       18.49       21.41      1.77 o 
  -1   3   5       74.28       74.14      1.73 o 
   0   3   5       52.31       57.75      1.52 o 
   1   3   5       58.54       48.30      8.14 o 
   2   3   5      102.31       96.01      3.41 o 
   3   3   5       68.19       64.58      2.61 o 
   4   3   5      113.08      116.93      3.61 o 
   5   3   5        6.76        6.86      1.62 o 
   6   3   5       16.14       18.12      2.19 o 
  -7   4   5       24.47       25.95      2.11 o 
  -6   4   5      251.72      246.18      4.94 o 
  -5   4   5      107.71      104.98      3.11 o 
  -4   4   5       99.85       99.08      2.87 o 
  -3   4   5        3.51        2.91      1.28 o 
  -2   4   5       40.15       39.18      1.79 o 
  -1   4   5       23.95       27.68      1.18 o 
   0   4   5       12.66       13.84      1.09 o 
   1   4   5        8.92        7.95      1.19 o 
   2   4   5      115.69      108.02      5.03 o 
   3   4   5       98.87       92.14      3.10 o 
   4   4   5       57.88       57.29      2.78 o 
   5   4   5       37.26       32.81      2.43 o 
  -7   5   5       21.09       20.04      2.02 o 
  -6   5   5       30.96       32.56      2.15 o 
  -5   5   5       25.19       24.43      1.80 o 
  -4   5   5       74.68       76.93      2.64 o 
  -3   5   5       63.13       63.78      2.29 o 
  -2   5   5      127.94      124.66      4.04 o 
  -1   5   5      112.19      118.87      2.96 o 
   0   5   5        7.01        6.98      1.03 o 
   1   5   5       25.14       27.69      1.69 o 
   2   5   5       16.71       18.17      1.79 o 
   3   5   5        9.76        9.83      1.65 o 
   4   5   5      112.02      111.68      3.59 o 
   5   5   5       23.47       25.01      2.32 o 
  -7   6   5        4.84        4.13      1.48 o 
  -6   6   5       49.04       51.96      2.63 o 
  -5   6   5      262.06      258.73      5.42 o 
  -4   6   5       23.91       24.96      1.79 o 
  -3   6   5       71.46       69.82      2.49 o 
  -2   6   5       36.51       37.09      2.11 o 
  -1   6   5       25.05       25.50      1.61 o 
   0   6   5        2.43        2.34      0.74 o 
   1   6   5       75.56       69.97      4.04 o 
   2   6   5        5.92        3.36      1.88 o 
   3   6   5       94.70       92.63      4.06 o 
   4   6   5       66.92       64.92      4.43 o 
   5   6   5        1.58        1.13      1.54 o 
  -7   7   5       11.11       13.12      1.87 o 
  -6   7   5       44.41       39.55      2.44 o 
  -5   7   5       12.44       14.09      1.70 o 
  -4   7   5       58.97       66.87      2.69 o 
  -3   7   5        0.94        1.45      0.92 o 
  -2   7   5       41.05       37.90      2.17 o 
  -1   7   5        0.44        0.69      0.84 o 
   0   7   5       35.54       36.62      1.61 o 
   1   7   5       45.65       50.08      1.86 o 
   2   7   5       16.65       18.46      1.64 o 
   3   7   5       27.35       27.99      1.99 o 
   4   7   5       66.27       70.03      3.46 o 
   5   7   5       20.94       21.86      2.52 o 
  -6   8   5       39.17       36.14      2.47 o 
  -5   8   5       63.84       55.51      3.51 o 
  -4   8   5       18.27       18.59      1.81 o 
  -3   8   5       43.93       40.47      2.18 o 
  -2   8   5       46.02       46.77      2.50 o 
  -1   8   5       65.79       68.91      3.02 o 
   0   8   5       81.26       78.85      2.59 o 
   1   8   5        7.23        8.54      1.16 o 
   2   8   5        7.68        4.64      1.28 o 
   3   8   5       38.25       38.91      2.31 o 
   4   8   5       25.60       25.99      2.16 o 
  -6   9   5       36.31       36.17      2.61 o 
  -5   9   5       25.69       24.36      2.11 o 
  -4   9   5        4.32        4.93      1.30 o 
  -3   9   5        4.17        5.28      1.27 o 
  -2   9   5       23.83       22.21      2.03 o 
  -1   9   5       28.75       28.89      1.94 o 
   0   9   5      153.96      161.63      4.38 o 
   1   9   5      116.49      116.86      3.79 o 
   2   9   5       90.89       91.03      3.06 o 
   3   9   5       26.76       28.32      3.25 o 
   4   9   5       15.93       15.96      1.93 o 
  -5  10   5       12.01       14.71      1.90 o 
  -4  10   5       29.75       31.93      3.61 o 
  -3  10   5       88.17       91.51      3.24 o 
  -2  10   5       30.37       28.85      2.51 o 
  -1  10   5       99.57       95.69      3.69 o 
   0  10   5       58.29       61.80      6.57 o 
   1  10   5       31.69       31.69      2.43 o 
   2  10   5       34.96       40.02      3.41 o 
   3  10   5       13.76       13.37      2.12 o 
  -4  11   5       12.78       11.61      1.81 o 
  -3  11   5        0.85        2.01      1.21 o 
  -2  11   5       81.75       78.79      3.84 o 
  -1  11   5        9.86       10.10      1.89 o 
   0  11   5       29.49       31.28      2.14 o 
   1  11   5       23.61       22.19      2.27 o 
   2  11   5        9.77        9.01      2.37 o 
  -3  12   5       66.04       66.69      3.82 o 
  -2  12   5       42.37       44.05      3.78 o 
  -1  12   5       43.79       44.56      3.02 o 
   0  12   5       15.58       15.37      1.88 o 
   1  12   5        9.48        9.69      2.00 o 
  -7   0   6        0.09       -0.19      2.41 o 
  -6   0   6       37.44       35.50      4.81 o 
  -5   0   6       87.08       91.58      3.93 o 
  -4   0   6       19.02       19.23      2.50 o 
  -3   0   6       64.64       68.34      2.75 o 
  -2   0   6      352.55      346.58      5.65 o 
  -1   0   6      170.93      167.35      3.82 o 
   0   0   6        1.14       -1.26      2.07 o 
   1   0   6      147.51      146.49      5.16 o 
   2   0   6       63.89       62.71      5.81 o 
   3   0   6       24.42       27.55      3.36 o 
   4   0   6       20.54       24.47      3.19 o 
   5   0   6        7.09        4.06      2.27 o 
  -7   1   6        7.18       10.65      2.61 o 
  -6   1   6        4.96        5.87      1.32 o 
  -5   1   6        8.26        8.46      1.58 o 
  -4   1   6        6.91        5.94      1.19 o 
  -3   1   6       31.18       34.70      1.45 o 
  -2   1   6       77.61       76.14      2.19 o 
  -1   1   6      474.26      478.60      5.23 o 
   0   1   6        5.88        6.05      1.47 o 
   1   1   6       39.21       41.77      2.19 o 
   2   1   6        1.79        1.60      1.18 o 
   3   1   6       31.00       30.94      2.58 o 
   4   1   6       10.99        9.61      1.72 o 
   5   1   6       47.42       43.33      2.85 o 
  -7   2   6       89.42       93.95      4.20 o 
  -6   2   6       51.91       50.60      2.48 o 
  -5   2   6       18.48       16.84      1.60 o 
  -4   2   6       14.36       12.78      1.58 o 
  -3   2   6       52.92       56.17      1.91 o 
  -2   2   6      236.64      235.71      3.22 o 
  -1   2   6      405.89      400.35      4.63 o 
   0   2   6       34.99       35.41      1.94 o 
   1   2   6       35.38       35.79      2.30 o 
   2   2   6       31.99       31.66      2.12 o 
   3   2   6        2.99        3.21      1.44 o 
   4   2   6      104.88      104.90      3.81 o 
   5   2   6        4.04        4.66      1.69 o 
  -7   3   6       23.09       24.53      2.16 o 
  -6   3   6       14.50       14.56      1.84 o 
  -5   3   6       30.25       27.81      1.92 o 
  -4   3   6       30.09       28.88      2.12 o 
  -3   3   6       60.02       56.27      3.06 o 
  -2   3   6       57.43       56.99      1.68 o 
  -1   3   6       22.01       24.63      1.84 o 
   0   3   6      116.33      114.15      4.12 o 
   1   3   6       16.16       13.88      3.72 o 
   2   3   6        6.56        5.23      1.57 o 
   3   3   6       39.07       39.73      3.35 o 
   4   3   6       16.93       19.84      2.14 o 
   5   3   6        6.65        7.53      1.83 o 
  -7   4   6       25.09       24.69      2.20 o 
  -6   4   6       70.98       69.62      2.92 o 
  -5   4   6        1.56        2.00      1.07 o 
  -4   4   6       34.97       34.52      2.26 o 
  -3   4   6       19.50       16.57      1.89 o 
  -2   4   6        3.13        2.23      0.83 o 
  -1   4   6       30.28       33.21      2.55 o 
   0   4   6       50.89       53.34      2.26 o 
   1   4   6       37.65       39.34      2.11 o 
   2   4   6        8.43       10.48      2.43 o 
   3   4   6       13.00       16.73      2.11 o 
   4   4   6        9.68        8.95      1.80 o 
  -7   5   6       14.30       15.05      1.95 o 
  -6   5   6       25.41       26.06      2.11 o 
  -5   5   6       92.02       90.44      3.14 o 
  -4   5   6       11.04        9.38      1.40 o 
  -3   5   6       38.56       38.44      2.31 o 
  -2   5   6       10.12        9.00      1.33 o 
  -1   5   6       13.70       14.80      1.41 o 
   0   5   6       48.79       44.70      2.13 o 
   1   5   6       22.51       23.96      1.82 o 
   2   5   6       34.24       33.21      2.12 o 
   3   5   6       74.52       78.77      5.29 o 
   4   5   6        2.93        5.12      3.05 o 
  -6   6   6        7.21        6.99      1.52 o 
  -5   6   6       78.74       84.46      3.18 o 
  -4   6   6       31.19       31.18      2.06 o 
  -3   6   6      137.83      145.45      4.17 o 
  -2   6   6       20.32       21.53      2.27 o 
  -1   6   6        7.14        7.55      1.24 o 
   0   6   6       26.54       19.98      2.55 o 
   1   6   6       47.08       46.50      2.26 o 
   2   6   6       19.27       19.23      1.80 o 
   3   6   6        2.72        1.35      1.26 o 
   4   6   6       44.51       45.94      3.15 o 
  -6   7   6       38.07       33.14      2.46 o 
  -5   7   6       19.26       16.90      1.90 o 
  -4   7   6        6.42        5.91      1.35 o 
  -3   7   6        9.09        9.49      2.29 o 
  -2   7   6       51.46       53.43      2.58 o 
  -1   7   6       11.26       13.66      1.49 o 
   0   7   6       14.85       17.53      2.54 o 
   1   7   6        8.33        7.60      1.68 o 
   2   7   6       35.18       33.61      2.17 o 
   3   7   6       31.88       31.40      2.81 o 
  -6   8   6       75.65       81.06      3.46 o 
  -5   8   6        7.45        5.81      1.48 o 
  -4   8   6        4.57        3.34      1.27 o 
  -3   8   6       29.99       28.57      2.32 o 
  -2   8   6       73.30       74.84      3.33 o 
  -1   8   6       19.34       20.64      1.80 o 
   0   8   6       23.82       27.01      3.00 o 
   1   8   6       19.02       17.46      3.17 o 
   2   8   6       50.59       54.03      3.16 o 
   3   8   6       15.62       17.09      2.25 o 
  -5   9   6       10.69       10.44      1.76 o 
  -4   9   6        0.85       -0.40      1.32 o 
  -3   9   6        0.06       -1.54      1.03 o 
  -2   9   6       26.16       29.68      3.10 o 
  -1   9   6        8.95        7.21      1.45 o 
   0   9   6       97.50      102.19      7.21 o 
   1   9   6       15.34       13.66      2.59 o 
   2   9   6       18.81       22.52      6.96 o 
  -4  10   6        5.63        5.45      1.47 o 
  -3  10   6       40.04       36.69      2.74 o 
  -2  10   6       44.70       40.30      2.51 o 
  -1  10   6       79.94       78.87      3.07 o 
   0  10   6       12.45       12.79      3.39 o 
   1  10   6       21.35       18.59      3.42 o 
   2  10   6       12.07       15.57      2.89 o 
  -3  11   6       28.32       31.57      2.82 o 
  -2  11   6       14.10       15.34      2.01 o 
  -1  11   6       49.01       50.67      4.81 o 
   0  11   6       48.77       49.56      4.07 o 
  -6   0   7       20.01       26.27      4.63 o 
  -5   0   7       22.73       24.50      4.15 o 
  -4   0   7       38.23       36.32      2.89 o 
  -3   0   7       47.35       47.25      3.23 o 
  -2   0   7        0.06       -0.13      1.09 o 
  -1   0   7        2.98        4.40      1.73 o 
   0   0   7       59.97       63.15      5.00 o 
   1   0   7        2.68        1.78      2.02 o 
   2   0   7       13.00       13.36      2.67 o 
   3   0   7        1.00       -0.47      3.33 o 
   4   0   7        5.11        3.47      2.41 o 
  -6   1   7        9.19       10.29      3.85 o 
  -5   1   7       28.13       26.09      2.52 o 
  -4   1   7       19.03       18.48      1.77 o 
  -3   1   7       10.42        9.83      1.22 o 
  -2   1   7        7.13        8.85      1.07 o 
  -1   1   7        0.90        1.41      1.10 o 
   0   1   7       34.51       33.85      2.38 o 
   1   1   7       42.74       43.45      5.75 o 
   2   1   7        2.25        1.00      1.40 o 
   3   1   7       13.30       12.12      1.90 o 
   4   1   7       15.55       16.68      2.25 o 
  -6   2   7       19.16       16.90      2.61 o 
  -5   2   7        9.83       10.66      1.83 o 
  -4   2   7       18.31       16.31      1.69 o 
  -3   2   7        2.93        3.27      1.01 o 
  -2   2   7        0.04        1.09      1.05 o 
  -1   2   7        7.75        8.24      1.38 o 
   0   2   7       56.83       55.65      2.82 o 
   1   2   7       42.03       40.14      2.72 o 
   2   2   7       12.09       10.50      1.99 o 
   3   2   7       30.81       29.42      3.76 o 
  -6   3   7       18.01       19.35      2.27 o 
  -5   3   7       24.10       23.59      2.31 o 
  -4   3   7        3.25        2.55      1.24 o 
  -3   3   7       13.79       13.79      1.58 o 
  -2   3   7       17.52       20.05      1.42 o 
  -1   3   7        8.15        9.67      1.37 o 
   0   3   7       16.44       18.50      1.79 o 
   1   3   7       22.92       24.31      3.68 o 
   2   3   7       85.58       87.95      3.75 o 
   3   3   7       29.17       35.04      4.28 o 
  -6   4   7       46.20       43.35      3.00 o 
  -5   4   7       64.20       58.36      3.16 o 
  -4   4   7       17.55       16.09      1.77 o 
  -3   4   7       23.45       20.45      1.77 o 
  -2   4   7       23.34       27.36      2.56 o 
  -1   4   7       15.19       19.90      2.66 o 
   0   4   7        6.67        6.32      1.47 o 
   1   4   7        0.18        0.36      1.21 o 
   2   4   7       22.72       24.53      2.11 o 
   3   4   7       60.55       65.72      3.57 o 
  -6   5   7       13.48       12.41      1.82 o 
  -5   5   7       23.99       23.36      2.79 o 
  -4   5   7       63.97       62.43      2.88 o 
  -3   5   7       38.56       40.02      3.97 o 
  -2   5   7       19.55       18.96      1.75 o 
  -1   5   7        7.02       10.44      2.38 o 
   0   5   7       10.72       15.85      3.75 o 
   1   5   7       19.64       16.31      1.82 o 
   2   5   7       18.48       17.70      3.96 o 
   3   5   7       28.90       29.81      3.01 o 
  -5   6   7       82.92       88.82      3.91 o 
  -4   6   7        4.19        4.99      1.45 o 
  -3   6   7        8.50        4.43      1.79 o 
  -2   6   7       22.29       22.61      1.86 o 
  -1   6   7        8.98        5.94      2.22 o 
   0   6   7        7.66        7.05      2.20 o 
   1   6   7        8.35        9.62      2.43 o 
   2   6   7       10.37        9.15      1.75 o 
  -5   7   7       47.78       42.61      3.07 o 
  -4   7   7        3.92        3.69      1.53 o 
  -3   7   7        3.93        2.79      1.23 o 
  -2   7   7        9.50        9.52      1.58 o 
  -1   7   7        8.50       12.56      2.95 o 
   0   7   7        9.42        7.98      2.35 o 
   1   7   7       20.51       18.36      2.90 o 
   2   7   7       10.34        8.47      2.57 o 
  -4   8   7        3.17        3.96      1.71 o 
  -3   8   7       22.71       21.33      2.08 o 
  -2   8   7       72.81       70.93      2.96 o 
  -1   8   7        0.94        2.28      3.31 o 
   0   8   7      108.87      129.14      5.83 o 
   1   8   7        0.45       -0.09      1.89 o 
  -3   9   7        4.69        1.88      1.45 o 
  -2   9   7        9.25       11.76      2.89 o 
  -1   9   7       20.24       28.70      3.51 o 
   0   9   7       52.19       52.67      4.21 o 
  -5   0   8        4.90        5.46      3.00 o 
  -4   0   8       10.47       15.16      3.57 o 
  -3   0   8       63.07       63.00      7.56 o 
  -2   0   8       68.88       75.07      4.05 o 
  -1   0   8        2.67        3.83      1.98 o 
   0   0   8       32.63       34.90      4.93 o 
   1   0   8       34.17       30.73      4.37 o 
   2   0   8        2.92       -1.36      2.31 o 
  -5   1   8        5.58        4.00      2.11 o 
  -4   1   8        4.47        4.15      1.58 o 
  -3   1   8       14.60       14.42      1.49 o 
  -2   1   8      129.84      129.35      6.74 o 
  -1   1   8       57.24       52.85      3.56 o 
   0   1   8        2.49       -0.36      1.24 o 
   1   1   8        8.26        7.42      1.98 o 
   2   1   8        5.65        3.85      2.60 o 
  -5   2   8        9.30        9.84      1.92 o 
  -4   2   8        2.37        0.45      1.36 o 
  -3   2   8        2.81        3.58      1.42 o 
  -2   2   8      100.24       95.33      3.72 o 
  -1   2   8      136.47      134.73      5.03 o 
   0   2   8        3.92        3.19      1.62 o 
   1   2   8       24.90       27.54      3.93 o 
   2   2   8        9.67        7.96      2.16 o 
  -5   3   8       20.07       22.05      2.39 o 
  -4   3   8       40.15       44.67      2.95 o 
  -3   3   8       25.66       26.24      3.74 o 
  -2   3   8      102.81      105.63      5.07 o 
  -1   3   8        7.96        5.80      1.77 o 
   0   3   8       40.26       39.61      2.82 o 
   1   3   8        0.22        0.49      2.00 o 
   2   3   8       27.38       27.42      2.43 o 
  -5   4   8        4.49        1.20      1.74 o 
  -4   4   8        0.30       -0.82      1.30 o 
  -3   4   8        5.49        6.45      2.12 o 
  -2   4   8        2.64        2.86      2.13 o 
  -1   4   8        3.65       -0.29      1.91 o 
   0   4   8       24.26       23.28      3.10 o 
   1   4   8        4.64        4.72      1.67 o 
  -4   5   8        0.96        3.04      1.45 o 
  -3   5   8       21.51       26.65      2.60 o 
  -2   5   8        0.64       -0.49      2.04 o 
  -1   5   8        0.46        0.19      1.89 o 
   0   5   8        1.58        2.01      3.26 o 
   1   5   8        0.34        0.90      2.02 o 
  -4   6   8       43.47       34.27      2.56 o 
  -3   6   8       13.22       15.66      3.05 o 
  -2   6   8        6.89        6.68      2.65 o 
  -1   6   8        2.42        1.87      2.23 o 
   0   6   8       35.69       35.75      7.78 o 
  -2   7   8        3.74        2.41      3.29 o 
  -1   7   8        1.32        0.44      2.02 o 
  -3   0   9        2.18        2.34      2.68 o 
  -2   0   9        0.17       -0.33      2.80 o 
  -1   0   9        8.20        8.68      4.15 o 
  -2   1   9        0.51        1.20      1.71 o 
  -1   1   9        4.80        5.45      1.94 o 
  -2   2   9        1.70        2.59      2.28 o 
                                                 
